# Supplementary material for: Distinct roles of KAP1, HP1 and G9a/GLP in silencing of the two-cell-specific retrotransposon MERVL in mouse ES cells
Source: Epigenetics Chromatin. 2013 Jun 4;6:15. doi: 10.1186/1756-8935-6-15 (PMC3682905; doi:10.1186/1756-8935-6-15)
Supplement: Additional file 2 — Table of annotated genic transcripts initiating in a MERV-L LTR. All protein-coding genes that initiate in an annotated MERV-L/MT2 LTR in both RefSeq and ENSEMBL databases were identified and cumulative RPKM values at annotated exons for each gene were quantified for KAP1 [28] and G9a [12] KO ESCs, as well as their wt parent lines using previously published RNA-seq datasets. Z-score and fold-change values were calculated based on these RPKM values. RPKM, Z-score and fold-change values were also generated from RNA-seq data generated from HP1α and HP1β KO lines and their wt parent line HM1. [file 1756-8935-6-15-S2.xlsx]

## Sheet: Additional File 2
Additional File 2. Table of annotated genic transcripts initiating in a MERV-L/MT2 LTR
Fold-change values >4.0 are labelled in red
Genes upregulated >4.0-fold in all 4 KO lines are highlighted in yellow
Ref-seq ID	Ensembl ID	Gene name	KAP1 KO Rowe et al (RPKM)	WT (RPKM)	KAP1 KO Z-score	KAP1 KO fold-change	G9a KO Macfarlan et al (RPKM)	TT2 Macfarlan et al (RPKM)	G9a KO Z-score	G9a KO fold-change	HP1a KO (RPKM)	HM1 (RPKM)	Z-score2	HP1a Fold-change	HP1b KO (RPKM)	HM1 (RPKM)4	Z-score5	HP1b Fold-change
NM_001146107	ENSMUST00000161475	Gm10696	0.140907	0	1.94936	14.0907	0.311864	0	3.33317	31.1864	0.117594	0.00501205	7.83827	7.83331	0.107475	0.00501205	7.54565	7.15925
NM_153102	ENSMUST00000107129	Zfp352	2.15212	0	7.64199	215.212	1.83087	0.0531243	7.76074	29.0042	1.84249	0.117426	30.1297	14.4593	3.45112	0.117426	43.7329	27.0833
NM_011410	ENSMUST00000168773	Slfn4	0	0	0	0	1.43882	0.0649772	8.89073	19.1901	0.00762973	0.00192908	1.88589	0.639591	0.042907	0.00192908	6.34764	3.59684
NM_178936	ENSMUST00000155309	Tmem56	0.182432	0.0273963	2.73441	4.87834	0.422762	0.0578909	5.24627	6.22708	0.081963	0.0244218	7.15043	2.38114	0.15824	0.0244218	12.8487	4.59709
NM_001033793	ENSMUST00000169398	Ubtfl1	0.461751	0	3.82473	46.1751	0.458067	0.0752384	3.40506	5.37395	0.755438	0.0405414	21.1713	14.9469	1.26029	0.0405414	28.637	24.9358
NM_001033790	ENSMUST00000106919	B020004J07Rik	1.32801	0	5.61376	132.801	1.00645	0.235473	3.89465	4.10004	1.35964	0.0502575	25.2186	22.5638	1.09537	0.0502575	22.6234	18.1782
NM_008819	ENSMUST00000147422	Pemt	6.62115	3.72469	2.41817	1.77288	4.01529	2.43509	2.29585	1.64218	5.93209	4.12691	8.46731	1.43394	6.33572	4.12691	10.2434	1.53151
NM_172980	ENSMUST00000110524	Slc28a2	0.0832096	0	1.97846	8.32096	0.0162534	0	1.00499	1.62534	0.0134855	0.00418649	2.24975	0.950587	0.0549096	0.00418649	6.80295	3.87056
NM_175656	ENSMUST00000102977	Hist1h4i	18.8757	5.4212	6.20851	3.47542	7.96525	5.14506	2.29975	1.54513	2.71614	1.96938	4.10463	1.37222	8.68037	1.96938	24.774	4.3854
NM_013786	ENSMUST00000026462	Hsd17b6	0.500938	0	2.96648	50.0938	0.492117	0.322153	0.917805	1.4816	0.0487113	0.0104447	3.09327	2.38259	0.0602888	0.0104447	3.72843	2.94887
NM_015798	ENSMUST00000037718	Fbxo15	62.7282	60.5542	0.689466	1.03573	67.8049	47.7607	9.48793	1.41938	147.609	61.4264	122.241	2.40263	159.214	61.4264	136.349	2.59153
NM_080445	ENSMUST00000052185	B3galt6	9.56197	7.2332	2.90301	1.32013	4.5315	3.54608	2.50559	1.2743	3.08144	3.89845	-8.98606	0.788405	2.27751	3.89845	-19.0399	0.582714
NM_001048168	ENSMUST00000118902	Nfyc	9.04378	9.5915	-0.48375	0.941913	24.7029	20.0465	3.87167	1.23167	41.0014	50.6329	-22.4977	0.809618	29.3113	50.6329	-53.5618	0.578784
NM_001112715	ENSMUST00000106042	Ifitm1	165.07	168.212	-0.400444	0.981263	62.5531	52.2852	3.24221	1.19615	141.56	90.3154	45.8106	1.56722	231.232	90.3154	108.093	2.55999
NM_001045553	ENSMUST00000074982	Zfp868	9.9205	5.2677	5.50307	1.8797	21.4587	18.8569	2.58868	1.13737	16.9654	15.2485	7.68148	1.11187	17.9328	15.2485	11.9206	1.17527
NM_011247	ENSMUST00000148880	Rbbp6	35.3543	36.6376	-1.04442	0.96471	57.7841	50.9334	6.60938	1.13428	48.3632	43.0175	22.6115	1.12401	36.1193	43.0175	-31.5355	0.839447
NM_001039965	ENSMUST00000080987	Zfp869	20.3174	18.2952	1.62869	1.10993	35.4608	33.1297	2.02719	1.07004	6.73244	12.3472	-37.1585	0.544819	14.6378	12.3472	12.854	1.18456
NM_001042673	ENSMUST00000162375	Fancc	2.90131	4.74879	-3.17758	0.609674	3.41845	3.235	0.512259	1.05345	4.46029	5.09963	-5.98132	0.872918	4.03816	5.09963	-10.2169	0.790304
NM_027257	ENSMUST00000164664	Obfc2b	85.7348	73.1902	2.88599	1.17124	56.3949	53.9361	0.972474	1.04539	57.101	49.9126	11.5965	1.14379	54.9708	49.9126	8.30051	1.10112
NM_001042671	ENSMUST00000110135	Gpcpd1	7.42013	3.68779	6.3986	2.00664	9.11536	8.95921	0.286147	1.01629	7.38371	6.58341	6.70048	1.11986	8.36632	6.58341	14.5405	1.26889
NM_178734	ENSMUST00000149011	Zfp473	13.6196	19.6596	-5.5029	0.692419	28.0668	27.7964	0.285076	1.00936	16.1472	15.4998	3.64196	1.0411	14.4105	15.4998	-6.34444	0.929122
NM_001081352	ENSMUST00000163391	Ttc37	10.3983	7.90148	3.8723	1.31433	10.0597	10.2688	-0.436309	0.978684	21.9992	15.7562	38.388	1.39534	21.469	15.7562	35.6531	1.36171
NM_138590	ENSMUST00000147272	Zcchc7	8.97656	7.93441	1.1329	1.12992	19.6448	20.3893	-0.756273	0.963013	18.1499	16.6455	6.58086	1.08972	16.6815	16.6455	0.161502	1.00156
NM_177472	ENSMUST00000109180	Slx4	18.1387	17.5063	0.706241	1.03553	18.9256	19.8322	-1.407	0.953806	18.6501	17.6086	6.70794	1.05855	14.2124	17.6086	-23.4834	0.80667
NM_001145779	ENSMUST00000117423	Kif2a	14.5785	12.5277	2.14302	1.16277	29.0678	30.9246	-1.87076	0.939653	31.8143	27.818	16.2107	1.14325	33.0038	27.818	20.9834	1.18599
NM_023680	ENSMUST00000171066	Tnfrsf22	2.80349	6.48725	-4.74807	0.431489	9.71221	10.3538	-0.874168	0.937128	10.3625	5.26618	31.6037	1.96402	10.3999	5.26618	32.0858	1.9711
NM_015737	ENSMUST00000161240	Galnt4	2.12925	0.670442	6.07016	3.12922	1.96218	2.16309	-0.903954	0.902945	1.07027	1.11749	-1.1706	0.94925	1.34728	1.11749	5.40791	1.19494
NM_152824	ENSMUST00000156469	Rbm17	69.6272	62.0937	2.29105	1.12114	41.5217	46.25	-2.53611	0.897572	123.609	112.126	15.0801	1.10231	116.301	112.126	5.60782	1.03714
NM_008384	ENSMUST00000159725	Inpp1	4.74935	1.15629	6.19269	4.07219	5.3427	6.04979	-1.12971	0.881664	1.41123	2.75911	-14.2647	0.509633	1.91276	2.75911	-8.51305	0.690749
NM_001105252	ENSMUST00000155572	Tmc5	0.0853658	0.21688	-1.20489	0.37626	0.159656	0.171207	-0.158084	0.88107	0.287915	0.0644818	11.9113	3.86558	0.562658	0.0644818	20.1629	7.5543
NM_001081086	ENSMUST00000144652	Ppig	16.1632	12.0198	5.59615	1.3436	44.1339	50.6636	-6.81042	0.870945	35.6564	32.9171	13.4755	1.08289	32.8179	32.9171	-0.502526	0.996684
NM_026164	ENSMUST00000122902	Pnpla8	7.91141	7.25701	0.988443	1.08867	12.4272	15.3173	-4.66238	0.810789	9.46829	9.92757	-3.55216	0.952777	10.4051	9.92757	3.6329	1.04705
NM_001013745	ENSMUST00000089968	Zfp57	140.092	395.246	-38.5409	0.354434	446.24	555.253	-18.9559	0.803655	345.418	623.836	-197.113	0.553691	209.271	623.836	-317.461	0.335453
NM_001136086	ENSMUST00000118043	Dpysl3	18.4183	22.7831	-2.62278	0.808065	2.84277	3.70927	-1.93701	0.764335	9.08136	6.67808	13.8874	1.35784	18.464	6.67808	54.5104	2.76073
NM_001081040	ENSMUST00000043211	Coq10a	3.29994	2.83772	0.832817	1.1588	4.92303	6.77243	-3.46925	0.72585	1.90425	1.8081	1.28252	1.04738	3.51175	1.8081	19.1697	1.93155
NM_145835	ENSMUST00000118215	Lctl	12.8339	12.7234	0.0898757	1.00789	18.9169	26.8545	-7.02126	0.70416	1.33059	0.336469	18.4844	3.84043	0.876629	0.336469	11.8851	2.53018
NM_178214	ENSMUST00000090781	Hist2h2be	1.22638	0.262595	4.0487	4.49891	1.02638	1.51139	-1.99529	0.674633	0.135738	0.38613	-9.0825	0.34266	0.444538	0.38613	1.69409	1.1222
NR_028263	ENSMUST00000100534	B130006D01Rik	0.0508072	0.160564	-1.08809	0.297878	0.199943	0.339472	-1.37525	0.572129	0.318758	0.200005	4.77695	1.51786	0.204152	0.200005	0.190112	0.972129
NM_001104529	ENSMUST00000064480	Gpr35	0.407545	0.298763	0.73974	1.31993	0.0318889	0.0901877	-1.35702	0.318292	0.0993013	0.121486	-1.53039	0.755223	0.184961	0.121486	3.75053	1.4067
NM_178776	ENSMUST00000052702	BC049715	0.653627	0.752336	-0.244023	0.8574	0.053116	0.210728	-1.33538	0.24064	0.202526	0.284439	-2.03201	0.687837	0.219496	0.284439	-1.59322	0.745472
NM_013821	ENSMUST00000029463	Hsd3b6	0.0448572	0	0.985611	4.48572	0	0	0	0	0	0	0	0	0.00203772	0	1	0.203772
NM_001177977	ENSMUST00000098084	Acsm2	0	0	0	0	0	0	0	0	0	0	0	0	0	0	0	0
