# Supplementary material for: Distinct roles of KAP1, HP1 and G9a/GLP in silencing of the two-cell-specific retrotransposon MERVL in mouse ES cells
Source: Epigenetics Chromatin. 2013 Jun 4;6:15. doi: 10.1186/1756-8935-6-15 (PMC3682905; doi:10.1186/1756-8935-6-15)
Supplement: Additional file 3 — Table of primer sequences used in this study. [file 1756-8935-6-15-S3.xlsx]

## Sheet: Primers
Supplementary Table S2. Primer sequences
qRT-PCR	primer name	primer sequence
MMERVK10C	MMERVK-10C_3854-fw	CAAATAGCCCTACCATATGTCAG
	MMERVK-10C_3985-rv	GTATACTTTCTTCTTCAGGTCCAC
IAPEz	IAP-LTR-ChIP-s	GCTCCTGAAGATGTAAGCAATAAAG
	IAP-retro-ChIP-as	CTTCCTTGCGCCAGTCCCGAG
MERV-L	MERVL_LTR-365-fw	CTTCCATTCACAGCTGCGACTG
	MERVL_int-519-rv	CTAGAACCACTCCTGGTACCAAC
MMERVK10C	MMERVK10C_LTR_344-fw	TTCGCCTCTGCAATCAAGCTCTC
	MMERVK10C_int_481-rv	TCGCTCRTGCCTGAAGATGTTTC
Tbp	TBP-RT-fw	GAAGAACAATCCAGACTAGCAGCA
	TBP-RT-rv	CCTTATAGGGAACTTCACATCACAG
β-actin	b-actin-ex2-fw	GAACCCTAAGGCCAACCGTG
	b-actin-ex3-rv	GGAGTCCATCACAATGCCTG
Setdb1	Setdb1-ex18-fw	CTTCTGGCTCTGACGGTGATG
	Setdb1-ex19-rv	GGAAGCCATGTTGGTTGATT
Kap1	KAP1_ex3-fw	TGAACCACTTTGTGAGACCTGTG
	KAP1_ex4-rv	CTGTTCGCTCTCCATCTCGAG
Glp	GLP(Ehmt1)_ex3-fw	CGCAAGACCATGCCGAAGTC
	GLP(Ehmt1)_ex4-rv	GCTGCTGTCGTCCACATTCAG
Zfp352	Zfp352-RT_s	GCTTATAGAGAAGACCAGCTAC
	Zfp352-RT_as	CATCTCCATATAGACTTCACAG
ChIP-qPCR
IAPEz	IAP-LTR-ChIP-s	GCTCCTGAAGATGTAAGCAATAAAG
	IAP-retro-ChIP-as	CTTCCTTGCGCCAGTCCCGAG
MERV-L LTRs	MERVL_LTR-365-fw	CTTCCATTCACAGCTGCGACTG
	MERVL_int-519-rv	CTAGAACCACTCCTGGTACCAAC
MERV-L Pol	Pol F	ATCTCCTGGCACCTGGTATG
	Pol R	AGAAGAAGGCATTTGCCAGA
MMERVK10C	MMERVK10C_LTR_344-fw	TTCGCCTCTGCAATCAAGCTCTC
	MMERVK10C_int_481-rv	TCGCTCRTGCCTGAAGATGTTTC
Mest	MEST Promoter Fw	GATGCGTACTCACTCTTAGGGC
	MEST Promoter Rv	AGTCCCTCCCCAACATATCC
